# Supplementary material for: RBM10 Deficiency Promotes Anti‐PD‐1 Resistance in LUAD via STING Alternative Splicing‐Driven CCL7 Signaling and Macrophage Polarization
Source: Adv Sci (Weinh). 2026 Jun 22:e22159. Online ahead of print. doi: 10.1002/advs.202522159 (PMC13337095; doi:10.1002/advs.202522159)
Supplement: Supplementary file 2 — Supporting File 2: advs75990‐sup‐0002‐TableS1.xlsx. [file ADVS-9999-e22159-s001.xlsx]

## Sheet: Sheet1
	Forward	Reverse
Human RBM10
shRNA-1	GATCCCCCCGCAGTCTCAACAAACA AACTCGAGTTTGTTTGTTGAGACTG CGGGTTTTTGGAT	AGCTATCCAAAAACCCGCAGTCTCA ACAAACAAACTCGAGTTTGTTTGTT GAGACTGCGGGGG
shRNA-2	GATCCCCAAGACCATCAATGTTGAG TTCTCGAGAACTCAACATTGATGGT CTTGTTTTTGGAT	AGCTATCCAAAAACAAGACCATCAA TGTTGAGTTCTCGAGAACTCAACAT TGATGGTCTTGGG
Mouse CCL7	CCGGTGTCCCTGGGAAGCTGTTATT CAAGAGAATAACAGCTTCCCAGGG ACATTTTTTG	AATTCAAAAAATGTCCCTGGGAAGCT GTTATCTCTTGAAATAACAGCTTCCC AGGGACA
Human STING-L (E3(+))	GCAUUACAACAACCUGCUATT	UAGCAGGUUGUUGUAAUGCTT
Human STING-S (E3(-))	GGUCAUAUUACAUCGGAUATT	UAUCCGAUGUAAUAUGACCTT
Human QKI	GAAGAGAGCAGUUGAAGAATT	UUCUUCAACUGCUCUCUUCTT
