# Supplementary material for: RBM10 Deficiency Promotes Anti‐PD‐1 Resistance in LUAD via STING Alternative Splicing‐Driven CCL7 Signaling and Macrophage Polarization
Source: Adv Sci (Weinh). 2026 Jun 22:e22159. Online ahead of print. doi: 10.1002/advs.202522159 (PMC13337095; doi:10.1002/advs.202522159)
Supplement: Supplementary file 3 — Supporting File 3: advs75990‐sup‐0003‐TableS2.xlsx. [file ADVS-9999-e22159-s005.xlsx]

## Sheet: Sheet1
Antibody	Concentration	Application	Identifier	Company
Anti-human CD68	100	IF	14-0688-82	Thermo Fisher
	100	IHC	14-0688-82	Thermo Fisher
Anti-human CD86	100	IF	DF6332	Affinity
	200	IHC	DF6332	Affinity
	1000	WB	DF6332	Affinity
Anti-human CD206	100	IF	DF4149	Affinity
	200	IHC	DF4149	Affinity
Anti-human CD8a	1000	IHC	AB217344	Abcam
Anti-human PD-L1	500	IHC	28076-1-AP	Proteintech
	1000	WB	28076-1-AP	Proteintech
Anti-human RBM10	1000	WB	HPA034972	Sigma
	300	IHC	HPA034972	Sigma
	200	RIP	HPA034972	Sigma
Anti-human ARG1	1000	WB	66129-1-Ig	Proteintech
Anti-human dsDNA	300	IF	ab27156	Abcam
Anti-human STING	500	WB	HY-P80940	MedChemExpress
	1000	WB	19851-1-AP	Proteintech
Anti-human TBK1	1000	WB	28397-1-AP	Proteintech
Anti-human Phospho-TBK1	1000	WB	82382-2-RR	Proteintech
Anti-human IRF3	1000	WB	11312-1-AP	Proteintech
Anti-human Phospho-IRF3	1000	WB	29528-1-AP	Proteintech
Anti-human UPF1	1000	WB	23379-1-AP	Proteintech
Anti-human Beta Actin	1000	WB	66009-1-Ig	Proteintech
Anti-human Beta Tubulin	1000	WB	10094-1-AP	Proteintech
FITC anti-human CD68	5µl/million cells	FC	11-0689-42	Biolegend
PE-Cy7 anti-human CD206	5µl/million cells	FC	25-2069-42	Biolegend
PE anti-human CD86	5µl/million cells	FC	17-0869-42	Thermo Fisher
PE anti-human PD-L1	5µl/million cells	FC	568079	BD Pharmingen
APC anti-human CCR2	5µl/million cells	FC	130-103-830	Miltenyi
APC-Cy7 anti-mouse CD45	5µl/million cells	FC	557659	BD Pharmingen
PE anti-mouse CD11b	5µl/million cells	FC	557397	BD Pharmingen
BV421 anti-mouse F4/80	5µl/million cells	FC	565411	BD Pharmingen
PE-Cy7 anti-mouse CD86	5µl/million cells	FC	560582	BD Pharmingen
AF647 anti-mouse CD206	5µl/million cells	FC	565250	BD Pharmingen
PE-Cy7 anti-mouse CCR2	5µl/million cells	FC	160107	Biolegend
Anti-human QKI	100	RIP	13169-1-AP	Proteintech
Anti-human RNA polymerase II CTD repeat YSPTSPS	500	CHIP	ab252855	Abcam
Anti-human DYKDDDDK	1000	WB	66008-4-Ig	Proteintech
Anti-mouse CCL7	500	IHC	E0728	Sungenebiotech
