# Supplementary material for: RBM10 Deficiency Promotes Anti‐PD‐1 Resistance in LUAD via STING Alternative Splicing‐Driven CCL7 Signaling and Macrophage Polarization
Source: Adv Sci (Weinh). 2026 Jun 22:e22159. Online ahead of print. doi: 10.1002/advs.202522159 (PMC13337095; doi:10.1002/advs.202522159)
Supplement: Supplementary file 4 — Supporting File 4: advs75990‐sup‐0004‐TableS3.xlsx. [file ADVS-9999-e22159-s009.xlsx]

## Sheet: Sheet1
Gene	Species	Forward（5'--3')	Reverse（5'--3')
RT-qPCR
RBM10	homo	TTAGTCACTTGCAGGACGCTAC	ACTTGGGCACGCCACATT
STING	homo	CCTGAGTCTCAGAACAACTGCC	GGTCTTCAAGCTGCCCACAGTA
CD68	homo	CGAGCATCATTCTTTCACCAGCT	ATGAGAGGCAGCAAGATGGACC
IL17	homo	GACAGCATGAAAGAAATTGGTAGC	CAACTTGCGAGCAGCACGGAAT
CCL7	homo	ACAGAAGGACCACCAGTAGCCA	GGTGCTTCATAAAGTCCTGGACC
OSM	homo	GAAAGAGTACCGCGTGCTCCTT	CTCTCAGTTTAGGAACATCCAGG
h-actin	homo	TGGACTTCGAGCAAGAGATG	GAAGGAAGGCTGGAAGAGTG
PD- L19 (CD274)	homo	ACTACCTCTGGCACATCCT	ATCCATCATTCTCCCTTTT
NOS2	homo	GTCAGAGTCACCATCCTCTTTG	GCAGCTCAGCCTGTACTTATC
CXCL10	homo	AGCTCTACTGAGGTGCTATGT	GTACCCTTGGAAGATGGGAAAG
CXCL9	homo	CCACCCGAACGTCTTATCTAATC	GTGGGTCACAGACTCTCAAAT
TNF-α	homo	GAGGCCAAGCCCTGGTATG	CGGGCCGATTGATCTCAGC
CD206	homo	GGACGTGGCTGTGGATAAAT	ACCCAGAAGACGCATGTAAAG
CD163	homo	GGGATGTCCAACTGCTATCAA	GACTCATTCCCACGACAAGAA
ARG1	homo	CCCTTTGCTGACATCCCTAAT	GGCTGATTCTTCCGTTCTTCT
IL-10	homo	GCTGGAGGACTTTAAGGGTTAC	GATGTCTGGGTCTTGGTTCTC
TGF-β1	homo	CCACCTGCAAGACCATCGAC	CTGGCGAGCCTTAGTTTGGAC
Dloop	homo	TCCTCCGTGAAACCAACAA	AGCGAGAAGAGGGGCATT
COX1	homo	GCCCCAGATATAGCATTCCC	GTTCATCCTGTTCCTGCTCC
STING skipping isoform	homo	GGGGTGCCTGATAACCTGAG	GTACTCCAGGACACAGGTGC
STING inclusion isoform	homo	GGGGTGCCTGATAACCTGAG	GCTGCCCACAGTAACCTCTT
CCR1	homo	ACGCCTTCGTTGGTGAGA	CTGTGGAGGGAGATGTGG
CCR2	homo	ATTTACCTGCTCAACCTG	ATTCCCAAAGACCCACTC
CCR3	homo	TCTCCCTCTGCTCGTTAT	TCCGCTCACAGTCATTTC
PCR
STING	homo	GGGGTGCCTGATAACCTGAG	GCTGCCCACAGTAACCTCTT
CHIP
STING promoter region	homo	GCCTAATCTCTGCTCACTGC	TGGGCGCTTGTAATCTTAGC
RIP
STING pre-mRNA	homo	GGGGTGCCTGATAACCTGAG	GCTGCCCACAGTAACCTCTT
STING skipping isoform	homo	GGGGTGCCTGATAACCTGAG	GTACTCCAGGACACAGGTGC
