# Supplementary material for: RBM10 Deficiency Promotes Anti‐PD‐1 Resistance in LUAD via STING Alternative Splicing‐Driven CCL7 Signaling and Macrophage Polarization
Source: Adv Sci (Weinh). 2026 Jun 22:e22159. Online ahead of print. doi: 10.1002/advs.202522159 (PMC13337095; doi:10.1002/advs.202522159)
Supplement: Supplementary file 5 — Supporting File 5: advs75990‐sup‐0005‐TableS4.xlsx. [file ADVS-9999-e22159-s002.xlsx]

## Sheet: Sheet1
M1	M2
IL31RA	CFB
TBX21	PLCL1
CYP3A7	PNPLA6
SLC6A9	ATP2A2
RARRES3	SUOX
LGALS17A	TP53INP2
ITK	RGL1
DOK5	TOMM6
GBP5	CAMK1D
CHAC1	RGS2
BSPRY	BAHCC1
SSPN	LOC100630918
TRIM2	PER2
CLU	CEP170P1
CKMT1B	PRICKLE4
ABLIM1	SDF4
GBP6	LGALS9
P2RY8	ADAM11
UBD	GUSB
UPK3A	PUS7
CLEC6A	FAM20A
TRIM69	CFB
SLC6A12	PLCL2
LINC00996	PNPLA7
ACPP	ATP2A3
XIRP1	SUOX
ANKRD22	TP53INP3
SMARCD3	RGL2
PLA2G16	TOMM7
LHFPL1	CAMK2D
SLC12A3	RGS3
CEACAM21	BAHCC2
CXCL9	LOC100630919
SERPINB10	PER3
LAMA3	CEP170P2
CYSLTR2	PRICKLE5
PKIG	SDF5
LINC00540	LGALS10
CCDC88C	ADAM12
ASNS	GUSB
FAM65B	PUS8
GNG11	FAM21A
LINC00923	CFB
CDK14	PLCL3
TNFSF4	PNPLA8
TCEA3	ATP2A4
PBX1	SUOX
FBN1	TP53INP4
N4BP3	RGL3
SLC1A5	TOMM8
WFDC2	CAMK3D
ICAM3	RGS4
KCNQ3	BAHCC3
AMOT	LOC100630920
BTBD11	PER4
VEGFC	CEP170P3
PHGDH	PRICKLE6
MPP7	SDF6
LOC100507002	LGALS11
FLT3	ADAM13
CSF3	GUSB
MYO7B	PUS9
NAT8	FAM22A
AFAP1L2	CFB
ABCG1	PLCL4
KRT7	PNPLA9
APOL4	ATP2A5
LOC400043	SUOX
CTLA4	TP53INP5
SCARA3	RGL4
ASAP3	TOMM9
ITIH1	CAMK4D
P2RY10	RGS5
MIR100HG	BAHCC4
ABCC6	LOC100630921
C1orf213	PER5
HLA-DOB	CEP170P4
PTGES	PRICKLE7
VWA3B	SDF7
NLRP1	LGALS12
TRPC1	ADAM14
ROBO3	GUSB
NAT8B	PUS10
HVCN1	FAM23A
GUCY1B2	CFB
CAV1	PLCL5
ARHGEF28	PNPLA10
LOC100507195	ATP2A6
LOC101927069	SUOX
PSAT1	TP53INP6
TMEM154	RGL5
IDO2	TOMM10
COLQ	CAMK5D
OAF	RGS6
HGF	BAHCC5
GCHFR	LOC100630922
SRD5A3-AS1	PER6
AFF2	CEP170P5
TRIB3	PRICKLE8
COCH	SDF8
FAM78B	LGALS13
ASPHD2	ADAM15
TSTD1	GUSB
NAALADL1	PUS11
ST6GALNAC2	FAM24A
ASB9	CFB
ALOX5	PLCL6
ORM2	PNPLA11
NCF1B	ATP2A7
PELI2	SUOX
TMEM163	TP53INP7
CCND2	RGL6
GRIK4	TOMM11
GBP1P1	CAMK6D
LOC100506178	RGS7
CXCR2	BAHCC6
CES1	LOC100630923
SYNC	PER7
KIF23	CEP170P6
BOC	PRICKLE9
LRRK2	SDF9
PTGS2	LGALS14
NCF1C	ADAM16
FSD1	GUSB
LAMP5	PUS12
MET	FAM25A
ITGB7	CFB
ALOX5AP	PLCL7
SPRY4	PNPLA12
SEZ6L	ATP2A8
FCGR1B	SUOX
SH3BP4	TP53INP8
FAM124A	RGL7
WLS	TOMM12
FCGR1C	CAMK7D
PRAME	RGS8
PLEKHA6	BAHCC7
DEPTOR	LOC100630924
SLC27A2	PER8
PLEKHG1	CEP170P7
MYLK	PRICKLE10
EXOC3L4	SDF10
CHRNA1	LGALS15
SEPT4	ADAM17
ABCC11	GUSB
DLEU7	PUS13
LTK	FAM26A
UPB1	CFB
IRF1	PLCL8
ITGAL	PNPLA13
CFH	ATP2A9
LAT	SUOX
FCGR1A	TP53INP9
ANXA8L1	RGL8
RGS9	TOMM13
TMEM25	CAMK8D
BHLHE41	RGS9
LINC01358	BAHCC8
SORL1	LOC100630925
GPT2	PER9
IMPA2	CEP170P8
CDA	PRICKLE11
S100P	SDF11
GNGT2	LGALS16
IL12B	ADAM18
LOC728392	CFB
ST6GALNAC3	PLCL2
CTAGE8	PNPLA7
NYNRIN	ATP2A3
DGAT2	SUOX
FOLR3	TP53INP3
CACNA1F	RGL2
ZEB1	TOMM7
SLC7A5	CAMK2D
C16orf45	RGS3
PKN2-AS1	BAHCC2
ACVRL1	LOC100630919
ISL2	PER3
ITGA7	CEP170P2
RAB3D	PRICKLE5
SLC22A31	SDF5
YPEL4	LGALS10
CLEC4D	ADAM12
MKX	GUSB
MTMR11	PUS8
NHSL2	FAM21A
SLC9A7P1	CFB
CD1D	PLCL3
GUCY1B3	PNPLA8
FAM107B	ATP2A4
GBP1	SUOX
ULBP1	TP53INP4
RASGEF1A	RGL3
SUSD3	TOMM8
EDN1	CAMK3D
FZD1	RGS4
CCDC88B	BAHCC3
MLLT3	LOC100630920
PA2G4P4	PER4
CLUHP3	CEP170P3
MYEOV	PRICKLE6
GOLGA2P5	SDF6
KLHDC8B	LGALS11
RARG	ADAM13
DHRS9	GUSB
SYTL1	PUS9
BCL2L14	FAM22A
ALMS1P	CFB
TJP3	PLCL4
GPR114	PNPLA9
GBP7	ATP2A5
ANKRD29	SUOX
GUCY1A3	TP53INP5
E2F7	RGL4
EPS8L2	TOMM9
LHX6	CAMK4D
SYNPO	RGS5
AOC2	BAHCC4
ITGB2-AS1	LOC100630921
ATP2A3	PER5
MTTP	CEP170P4
ALDH1L2	PRICKLE7
PCP2	SDF7
PADI2	LGALS12
CATSPER1	ADAM14
CYBB	GUSB
OSR2	PUS10
CMAHP	FAM23A
TMEM158	CFB
NAPSA	PLCL5
C10orf54	PNPLA10
ZCCHC24	ATP2A6
TNFAIP2	SUOX
ARHGEF3	TP53INP6
SPTA1	RGL5
RPL39L	TOMM10
GPR157	CAMK5D
RINL	RGS6
CRISPLD2	BAHCC5
STEAP1B	LOC100630922
LOC101927865	PER6
MYO1A	CEP170P5
ASAP2	PRICKLE8
ACSM3	SDF8
FLNB	LGALS13
DEGS2	ADAM15
NCF1	GUSB
ARHGEF35	PUS11
MEIS3P1	FAM24A
MYCBPAP	CFB
TMEM194A	PLCL6
MATN2	PNPLA11
KL	ATP2A7
GPR68	SUOX
PDE4D	TP53INP7
SIRPD	RGL6
CDC42BPG	TOMM11
GYPC	CAMK6D
CLGN	RGS7
LUM	BAHCC6
TMOD1	LOC100630923
C1orf228	PER7
ALDH2	CEP170P6
CD33	PRICKLE9
AMT	SDF9
PRKCB	LGALS14
SMAD3	ADAM16
MPO	GUSB
GBP4	PUS12
LOC400927	FAM25A
BBC3	CFB
RAB39B	PLCL7
PLLP	PNPLA12
C12orf75	ATP2A8
ITPRIP	SUOX
FAM134B	TP53INP8
FAM117B	RGL7
BEGAIN	TOMM12
RAPGEF5	CAMK7D
CLEC4E	RGS8
EPHX2	BAHCC7
TNFSF15	LOC100630924
TMPO-AS1	PER8
TLE6	CEP170P7
AS3MT	PRICKLE10
KLHDC7B	SDF10
FLRT1	LGALS15
KIF5C	ADAM17
SOWAHD	GUSB
CD70	PUS13
ZNF608	FAM26A
FAM167A	CFB
PIK3R3	PLCL8
TNF	PNPLA13
TRPC5OS	ATP2A9
SLC22A15	SUOX
SERINC4	TP53INP9
NRG2	RGL8
PRKAG2-AS1	TOMM13
NDUFA4L2	CAMK8D
CCND1	RGS9
ATOH8	BAHCC8
LINC00623	LOC100630925
SYCP2	PER9
CKM	CEP170P8
LMO4	PRICKLE11
INPP5J	SDF11
ANK2	LGALS16
SGCB	ADAM18
PLCB4	GUSB
CCDC149	PUS14
ZNF507	FAM27A
AHRR	CFB
PDE2A	PLCL9
GRIN3A	PNPLA14
PRKAR2B	ATP2A10
NINJ2	SUOX
SERPINI1	TP53INP10
ZDBF2	RGL9
EIF4EBP1	TOMM14
RHOU	CAMK9D
MEI1	RGS10
HIST1H2BH	BAHCC9
PAPLN	LOC100630926
ZMYND15	PER10
ZNF436	CEP170P9
SH3TC1	PRICKLE12
SMCO4	SDF12
OCIAD2	LGALS17
SLC25A37	ADAM19
SIGLEC11	CFB
ARRDC5	PLCL3
AK8	PNPLA8
LFNG	ATP2A4
ARHGEF5	SUOX
MXI1	TP53INP4
DSCAML1	RGL3
PLEKHA7	TOMM8
LOC100507642	CAMK3D
ABCC4	RGS4
SLC25A47	BAHCC3
LYPD5	LOC100630920
NTN1	PER4
C4B	CEP170P3
C4B_2	PRICKLE6
EPHA1	SDF6
PPP1R17	LGALS11
PCDH12	ADAM13
LIMD1-AS1	GUSB
GLT1D1	PUS9
STAP2	FAM22A
GPR124	CFB
EPHB6	PLCL4
EPB41L4A	PNPLA9
S100A13	ATP2A5
C4orf32	SUOX
NBPF4	TP53INP5
ASCL2	RGL4
MYADM	TOMM9
MYCL	CAMK4D
ABI3	RGS5
FAM35DP	BAHCC4
PDK4	LOC100630921
TMEM139	PER5
APOL3	CEP170P4
LINGO3	PRICKLE7
PTPRN2	SDF7
RPS6KA5	LGALS12
RASGRP2	ADAM14
CXCR3	GUSB
GBP2	PUS10
CRISPLD1	FAM23A
AHCYL2	CFB
SMIM14	PLCL5
LOC101928266	PNPLA10
ADAMTS2	ATP2A6
ACSM1	SUOX
C12orf79	TP53INP6
SLITRK4	RGL5
CATIP	TOMM10
NOXA1	CAMK5D
PRF1	RGS6
GRAMD1C	BAHCC5
MT1DP	LOC100630922
IGFBP3	PER6
NFIX	CEP170P5
PDZD7	PRICKLE8
S100A2	SDF8
RAP1GAP2	LGALS13
SLC7A1	ADAM15
RGS3	GUSB
MUC12	PUS11
TLR4	FAM24A
CST7	CFB
TXNIP	PLCL6
SH3BP5	PNPLA11
WEE1	ATP2A7
HR	SUOX
FOXM1	TP53INP7
ANKRD28	RGL6
TRPA1	TOMM11
STK33	CAMK6D
SPTB	RGS7
CENPJ	BAHCC6
SLIT1	LOC100630923
PMAIP1	PER7
LOC101929746	CEP170P6
STARD10	PRICKLE9
GPR133	SDF9
HAPLN3	LGALS14
RGS11	ADAM16
CYP3A7-CYP3AP1	GUSB
ACTA2	PUS12
DLEU7-AS1	FAM25A
ZDHHC23	CFB
GPA33	PLCL7
XYLT1	PNPLA12
C4A	ATP2A8
METTL9	SUOX
ITPR3	TP53INP8
BTN3A1	RGL7
ZFYVE9	TOMM12
TRIM39-RPP21	CAMK7D
ARHGEF34P	RGS8
MST1R	BAHCC7
GPC5	LOC100630924
KCNMB1	PER8
KIAA0513	CEP170P7
COBLL1	PRICKLE10
F2RL2	SDF10
ARHGEF38	LGALS15
KLHL3	ADAM17
PARP3	GUSB
SDPR	PUS13
COL16A1	FAM26A
RAG1	CFB
LOC339166	PLCL8
WARS	PNPLA13
C2orf27A	ATP2A9
KCNK5	SUOX
TSPAN13	TP53INP9
TIFA	RGL8
WNK2	TOMM13
ENPP5	CAMK8D
LTB	RGS9
MYO15A	BAHCC8
ZNF334	LOC100630925
CD9	PER9
GDF15	CEP170P8
ZFP92	PRICKLE11
C5orf63	SDF11
LINC00869	LGALS16
ITPKA	ADAM18
PID1	GUSB
C15orf39	PUS14
CDC14B	FAM27A
GVINP1	CFB
LOC728730	PLCL9
ICOS	PNPLA14
MPP3	ATP2A10
NEDD9	SUOX
RLTPR	TP53INP10
PHKA1	RGL9
HSBP1L1	TOMM14
DAPK2	CAMK9D
GLP2R	RGS10
CDKN2A	BAHCC9
THRA	LOC100630926
TRIM16	PER10
DENND6B	CEP170P9
PDLIM7	PRICKLE12
HCAR2	SDF12
FRY	LGALS17
GDPD5	ADAM19
SNTB1	GUSB
NT5M	PUS15
CXCL10	FAM28A
LOC100240735	CFB
DNAJC5B	PLCL10
IRF8	PNPLA15
FZD4	ATP2A11
GAPT	SUOX
AMZ1	TP53INP11
CCDC102A	RGL10
GPRIN3	TOMM15
PLCH1	CAMK10D
LRRC16B	RGS11
SYNPO2	BAHCC10
IDO1	LOC100630927
C1orf162	PER11
SPTBN1	CEP170P10
CATIP-AS1	PRICKLE13
P2RY14	SDF13
GSTA4	LGALS18
EVA1C	ADAM20
GRIN1	CFB
FRMD3	PLCL4
RNF144A	PNPLA9
RSU1	ATP2A5
ANXA8	SUOX
CCDC109B	TP53INP5
HPCAL1	RGL4
CD72	TOMM9
SLC38A2	CAMK4D
AJUBA	RGS5
CEACAM4	BAHCC4
HIST1H3F	LOC100630921
PDZD4	PER5
CCDC135	CEP170P4
RNF150	PRICKLE7
GOLM1	SDF7
NPY6R	LGALS12
SLC22A18AS	ADAM14
THAP10	GUSB
SPATA12	PUS10
SDR42E1	FAM23A
MAP4K1	CFB
RCAN2	PLCL5
LOC101927100	PNPLA10
FHOD3	ATP2A6
NUCB2	SUOX
DICER1-AS1	TP53INP6
MRVI1	RGL5
SYTL3	TOMM10
DSCR9	CAMK5D
CLDN7	RGS6
VWA5A	BAHCC5
TMEM119	LOC100630922
FEZ1	PER6
CBX7	CEP170P5
AMOTL2	PRICKLE8
STX1B	SDF8
KLF5	LGALS13
RNF212	ADAM15
FAM118A	GUSB
EMR3	PUS11
HMSD	FAM24A
PTPN20B	CFB
ADORA2B	PLCL6
LINC00925	PNPLA11
RSPO3	ATP2A7
PPIP5K1	SUOX
C10orf11	TP53INP7
ALDH3A1	RGL6
FAM13A	TOMM11
WEE2-AS1	CAMK6D
KIR2DL4	RGS7
KCNB1	BAHCC6
TMEM8B	LOC100630923
CCDC147	PER7
CD79B	CEP170P6
FOXD4L5	PRICKLE9
CD97	SDF9
KSR1	LGALS14
IL27	ADAM16
EYA4	GUSB
CRABP1	PUS12
CAND2	FAM25A
ADAM19	CFB
PPAP2A	PLCL7
LRRC75B	PNPLA12
RALA	ATP2A8
ARMC9	SUOX
HHIPL1	TP53INP8
FAM225B	RGL7
LST1	TOMM12
GSTO2	CAMK7D
ARMCX2	RGS8
MTSS1	BAHCC7
PHLDA3	LOC100630924
DNMT3B	PER8
SLC35C2	CEP170P7
OCLN	PRICKLE10
PLAC8	SDF10
GRB10	LGALS15
ZNF788	ADAM17
RPS10P7	GUSB
C16orf98	PUS13
APOBEC3H	FAM26A
CNKSR1	CFB
LRRC9	PLCL8
TSC22D1	PNPLA13
CLDN19	ATP2A9
GPR12	SUOX
PDE6H	TP53INP9
LOC102724094	RGL8
HAP1	TOMM13
C11orf21	CAMK8D
PRDM8	RGS9
DRGX	BAHCC8
ANKRD35	LOC100630925
ADM2	PER9
LDLRAD4	CEP170P8
DGCR6	PRICKLE11
MPZ	SDF11
MCC	LGALS16
LRRC20	ADAM18
PECR	GUSB
LINC00937	PUS14
LOC100505666	FAM27A
IL15	CFB
TUBA4A	PLCL9
LCT	PNPLA14
STAT4	ATP2A10
GGH	SUOX
TMEM254-AS1	TP53INP10
BIN1	RGL9
LSP1	TOMM14
NUP50-AS1	CAMK9D
ACOT11	RGS10
DENND2C	BAHCC9
LPCAT2	LOC100630926
LOC101928767	PER10
EVI2B	CEP170P9
CP	PRICKLE12
LOC388242	SDF12
LOC613038	LGALS17
LRRC16A	ADAM19
TRIM16L	GUSB
C15orf65	PUS15
DLGAP2	FAM28A
CEBPE	CFB
NFAM1	PLCL10
MAP3K7CL	PNPLA15
TAF1A-AS1	ATP2A11
TSPAN9	SUOX
SOX30	TP53INP11
AUTS2	RGL10
FAM131B	TOMM15
AARS	CAMK10D
AMY2B	RGS11
HABP4	BAHCC10
GUCY2F	LOC100630927
ARHGAP20	PER11
XKR8	CEP170P10
KCNJ15	PRICKLE13
ACER2	SDF13
PDE7A	LGALS18
BTN3A2	ADAM20
MCF2L2	GUSB
WDR54	PUS16
ZSWIM5	FAM29A
C11orf95	CFB
P2RY2	PLCL11
PRCD	PNPLA16
ALDH1A1	ATP2A12
BCL2A1	SUOX
HSPBAP1	TP53INP12
CA11	RGL11
ELF3	TOMM16
MBOAT1	CAMK11D
SYNGR3	RGS12
TMEM38B	BAHCC11
ST3GAL6	LOC100630928
LYRM9	PER12
SGMS2	CEP170P11
LINC00926	PRICKLE14
PNPLA1	SDF14
HHEX	LGALS19
NRXN2	ADAM21
RCSD1	CFB
CXCR2P1	PLCL5
TNKS2-AS1	PNPLA10
GDF9	ATP2A6
EXT1	SUOX
PROB1	TP53INP6
SCARF1	RGL5
MEFV	TOMM10
IQCH-AS1	CAMK5D
KLHDC9	RGS6
PLEKHG3	BAHCC5
LRRC8C	LOC100630922
LOC284837	PER6
TGFBR2	CEP170P5
OTUD7B	PRICKLE8
ADORA2A	SDF8
ELOVL3	LGALS13
C3orf14	ADAM15
CCDC69	GUSB
RAB11FIP1	PUS11
CGNL1	FAM24A
EPB41L4A-AS1	CFB
LOC100507006	PLCL6
OSER1-AS1	PNPLA11
B4GALT6	ATP2A7
DUSP10	SUOX
C1orf204	TP53INP7
ULK4P1	RGL6
ULK4P2	TOMM11
MIPEPP3	CAMK6D
CRTAM	RGS7
CLEC5A	BAHCC6
RORB	LOC100630923
MIA	PER7
ACP6	CEP170P6
STX11	PRICKLE9
VAMP5	SDF9
CDRT1	LGALS14
C12orf57	ADAM16
ANKRD20A5P	GUSB
PRSS27	PUS12
S100A6	FAM25A
CEACAM3	CFB
IP6K3	PLCL7
IGSF22	PNPLA12
ZP3	ATP2A8
STAMBPL1	SUOX
JPH4	TP53INP8
SERPINF2	RGL7
CCPG1	TOMM12
PERP	CAMK7D
LRP5	RGS8
PLA2G2D	BAHCC7
SOWAHC	LOC100630924
SESN2	PER8
FZD6	CEP170P7
NKAPP1	PRICKLE10
GINS2	SDF10
MARCKSL1	LGALS15
DIAPH1	ADAM17
EBF4	GUSB
CYP2S1	PUS13
SPATA41	FAM26A
TMCC3	CFB
RMI2	PLCL8
ACAN	PNPLA13
RHOH	ATP2A9
C19orf57	SUOX
KRT10	TP53INP9
HCAR3	RGL8
NDUFC2-KCTD14	TOMM13
EPHX3	CAMK8D
DHTKD1	RGS9
TSC22D3	BAHCC8
RHEBL1	LOC100630925
ZNF385C	PER9
PIF1	CEP170P8
HERPUD1	PRICKLE11
JDP2	SDF11
FGF2	LGALS16
PAG1	ADAM18
LINC01271	GUSB
POLB	PUS14
ZNF501	FAM27A
LOC100507564	CFB
C5orf56	PLCL9
EGOT	PNPLA14
FAM227B	ATP2A10
ENTPD1	SUOX
ARHGAP32	TP53INP10
THNSL2	RGL9
ZNF311	TOMM14
LMTK2	CAMK9D
SIPA1L1	RGS10
FUT7	BAHCC9
FYN	LOC100630926
IFI27L1	PER10
LOC100506476	CEP170P9
C3orf67	PRICKLE12
LOC101928784	SDF12
WDR31	LGALS17
MT1L	ADAM19
S1PR4	GUSB
DDIT3	PUS15
CD14	FAM28A
CDKN2B	CFB
CAMK4	PLCL10
CXCL11	PNPLA15
STPG1	ATP2A11
ALPK1	SUOX
AGPAT2	TP53INP11
XKR6	RGL10
FAM66B	TOMM15
AOC3	CAMK10D
EIF4EBP3	RGS11
PIPOX	BAHCC10
LOC100505474	LOC100630927
EXPH5	PER11
PDGFRB	CEP170P10
GSTK1	PRICKLE13
ABCD2	SDF13
ARID3B	LGALS18
PANK1	ADAM20
TTLL3	GUSB
CIB2	PUS16
P2RX7	FAM29A
GIMAP7	CFB
PARD6B	PLCL11
PLA1A	PNPLA16
PIK3IP1	ATP2A12
TRIM46	SUOX
ETS1	TP53INP12
ABHD2	RGL11
MGST1	TOMM16
OPRL1	CAMK11D
CAMK2D	RGS12
ZNF192P1	BAHCC11
PITPNA-AS1	LOC100630928
LOC100507501	PER12
KIAA0922	CEP170P11
PRCP	PRICKLE14
TIGD2	SDF14
ACACB	LGALS19
TMEM173	ADAM21
C16orf86	GUSB
OSBP2	PUS17
TRAM2-AS1	FAM30A
GCSAM	CFB
SMPDL3A	PLCL12
XPOT	PNPLA17
ATP6AP1L	ATP2A13
RAD51	SUOX
FAM225A	TP53INP13
FCRL6	RGL12
TRNP1	TOMM17
CARS	CAMK12D
DOCK9	RGS13
IL6	BAHCC12
SLC24A4	LOC100630929
PROSER2	PER13
GJA4	CEP170P12
FAHD2B	PRICKLE15
REPS2	SDF15
PAK1	LGALS20
MCM2	ADAM22
STX6	CFB
TNNI2	PLCL6
A1BG	PNPLA11
MAP4K5	ATP2A7
CCDC154	SUOX
MEGF6	TP53INP7
KNSTRN	RGL6
C1S	TOMM11
BEAN1	CAMK6D
TMEM144	RGS7
PTPRU	BAHCC6
SRD5A1	LOC100630923
PLAUR	PER7
CA13	CEP170P6
CPD	PRICKLE9
PLA2G4A	SDF9
TCP11L2	LGALS14
ZNF280B	ADAM16
CCR7	GUSB
LINC00968	PUS12
SLC2A9	FAM25A
RNASEH2B	CFB
GCH1	PLCL7
FAM53B	PNPLA12
ITGA10	ATP2A8
LRP11	SUOX
SERPINB7	TP53INP8
FCHO1	RGL7
NPHP1	TOMM12
KLF4	CAMK7D
PPAPDC3	RGS8
RALGPS1	BAHCC7
LRMP	LOC100630924
CIDEB	PER8
IFRD1	CEP170P7
INPP5F	PRICKLE10
UNQ6494	SDF10
TNKS1BP1	LGALS15
ZSCAN18	ADAM17
SIX5	GUSB
SLC11A1	PUS13
DTD2	FAM26A
STX10	CFB
HMGB3	PLCL8
LINC01270	PNPLA13
ATF4	ATP2A9
NEURL3	SUOX
HDDC3	TP53INP9
PPP2R3B	RGL8
GPM6B	TOMM13
GRK5	CAMK8D
HLA-DOA	RGS9
PCBP4	BAHCC8
PSTPIP1	LOC100630925
KIF17	PER9
GHRL	CEP170P8
SLAMF8	PRICKLE11
MEF2C	SDF11
C9orf9	LGALS16
ACKR4	ADAM18
TESK2	GUSB
CHRFAM7A	PUS14
MSC	FAM27A
APOL2	CFB
LOC344887	PLCL9
PLXNA4	PNPLA14
ZDHHC4	ATP2A10
ZNF835	SUOX
LDLRAD3	TP53INP10
USP27X-AS1	RGL9
FAXDC2	TOMM14
PRX	CAMK9D
ZFP64	RGS10
FAM120C	BAHCC9
MEP1A	LOC100630926
RAB27A	PER10
DBP	CEP170P9
FCAR	PRICKLE12
INSR	SDF12
COL9A2	LGALS17
TES	ADAM19
C14orf182	GUSB
KHK	PUS15
MLLT11	FAM28A
SHMT2	CFB
LIMK2	PLCL10
ZIK1	PNPLA15
CREB3L4	ATP2A11
PDE4B	SUOX
SLC9A9	TP53INP11
GBP3	RGL10
SCART1	TOMM15
MTMR9LP	CAMK10D
NOD2	RGS11
ADCY4	BAHCC10
ZFAND4	LOC100630927
LSM6	PER11
RILPL2	CEP170P10
RPS6KA2	PRICKLE13
CEP55	SDF13
ZSWIM7	LGALS18
APOBEC3D	ADAM20
LINC00899	GUSB
UBE2E2	PUS16
TMEM51-AS1	FAM29A
F8	CFB
CSTA	PLCL11
PLEKHF1	PNPLA16
C1orf101	ATP2A12
ITPR1	SUOX
C1orf115	TP53INP12
ADAMTS4	RGL11
ST20	TOMM16
ERLIN1	CAMK11D
GRPEL2	RGS12
RBKS	BAHCC11
TBL1X	LOC100630928
TTC7A	PER12
FAM92A1	CEP170P11
MAMDC4	PRICKLE14
CCDC85C	SDF14
MPPE1	LGALS19
TP53TG1	ADAM21
PRKCDBP	GUSB
CXXC5	PUS17
LPAR3	FAM30A
SIRT5	CFB
BCAT1	PLCL12
APTR	PNPLA17
CDCP1	ATP2A13
PRPF40B	SUOX
PRKCH	TP53INP13
SCN3B	RGL12
C21orf91	TOMM17
FAHD2CP	CAMK12D
TPM2	RGS13
PIGZ	BAHCC12
ZGLP1	LOC100630929
NLRC4	PER13
AKT3	CEP170P12
CYB561A3	PRICKLE15
IL23A	SDF15
C1QTNF3	LGALS20
AP1AR	ADAM22
CDKN1C	GUSB
ZNF396	PUS18
CXCL3	FAM31A
SLC25A12	CFB
ARHGAP9	PLCL13
PCNXL2	PNPLA18
CYP27A1	ATP2A14
LPGAT1	SUOX
BLM	TP53INP14
FHIT	RGL13
BDNF-AS	TOMM18
BBS12	CAMK13D
PCK2	RGS14
MAP2K5	BAHCC13
CDS1	LOC100630930
TTC39C	PER14
CDC42EP4	CEP170P13
LRRCC1	PRICKLE16
RGS5	SDF16
ACAP1	LGALS21
MYLK3	ADAM23
HDAC5	CFB
FAAH	PLCL7
LZTS3	PNPLA12
DOPEY1	ATP2A8
SRCRB4D	SUOX
CCT6B
SCMH1
FERMT2
SLC1A4
SPATA18
CLEC2B
TMEM138
COMMD6
SLC35A1
H2AFY2
C15orf37
CCL15-CCL14
VANGL1
PSIP1
TCTEX1D2
ANKRD2
SLC9A7
HMGA1
LMNB1
LRRC61
NR1D2
FAM220A
ENO3
GNAL
PMEPA1
TCF7L2
RASAL3
HIST1H4F
MTHFS
LOC100289495
SLFN12L
CEBPA
SLC8A1
SHISA4
ICAM2
SDCBP2
FIRRE
DUXAP10
VPS9D1
RELL2
TANC1
STK38L
SRP14-AS1
ITGA1
TBKBP1
C11orf35
CLCN7
VWA8
TM6SF1
FRAT1
EMBP1
SNX18
LPXN
NT5C3B
NR1D1
GINS4
FAS
SBF2-AS1
LIPT2
SPSB2
SEMA6B
RPLP1
TUBE1
CCDC147-AS1
PFN2
FAS-AS1
TNFAIP8L3
RAB31
SNX21
ATF3
EPS8L1
SPATA24
SH2D3C
LOC285074
CBLN3
ZNF429
BET1
MIS18BP1
PTK6
ATG16L2
PATL2
TMEM79
GGT1
GAREML
HK2
DDB2
TMEM169
CLCN4
TMEM140
RNF149
SLC4A5
CCDC122
ZNF572
GEM
MICAL1
PHLPP1
PDGFRA
SLCO4C1
NCK1-AS1
NIPAL3
BZRAP1-AS1
LOC100288842
TMEM216
AKTIP
S100A4
RAB29
LOC257396
CEP120
CDKN2D
TRIM58
FAM102A
LYPLAL1
CEBPG
SLAMF7
PLCL2
INPP4A
TCF19
DUSP7
C19orf12
WDR49
SLFN13
SLC9B1
MGEA5
AKAP2
PYCARD
KLHL6
MMP25
ELOVL7
ABLIM3
MAPRE2
ETV7
JMY
HEXIM2
NDRG2
RAD51D
IGFBP7
GPR173
SP4
CALCOCO2
BCAS3
LOC100499484-C9ORF174
ACCS
RAD54B
CELF6
ANKMY1
ME1
ZBED8
PTTG1
LYL1
STARD8
ZNF610
USP30-AS1
MARVELD2
FMO5
HCP5
SLC2A13
ABHD14B
C10orf25
PTGER4
OPTN
RNF24
ZFPM1
AGA
GALNT3
CCT6P1
DMWD
LOC101928736
HDAC9
NFE2L1
ABCA5
SIGLEC5
CASK
FANCE
HLA-DMB
FLJ32255
HEBP2
RIN3
LOC728743
WBP1
MTMR8
HDAC11
MTFR2
CBS
INPP1
C6orf48
STARD13
INADL
TTLL1
LOC100506585
MYLIP
ARPC4-TTLL3
ECHDC3
SLC19A1
POLD4
YPEL3
BTN3A3
CKMT2-AS1
SCCPDH
RASGRP4
MEGF9
CADM4
ISOC1
SLC45A4
IRAK3
ZFP90
MKS1
EFEMP2
AKAP13
ANKRD24
IL32RA
